# Supplementary material for: Conserved amino acid residues and gene expression patterns associated with the substrate preferences of the competing enzymes FLS and DFR
Source: PLoS One. 2024 Aug 28;19(8):e0305837. doi: 10.1371/journal.pone.0305837 (PMC11356453; doi:10.1371/journal.pone.0305837)
Supplement: S1 File — (TXT) [file pone.0305837.s001.txt]

Taxonomic Range	Species	Source	Annotation version	Reference
Thallophyta	Auxenochlorella protothecoides	NCBI	ASM73321v1	https://doi.org/10.1186/1471-2164-15-582
Thallophyta	Bathycoccus prasinos	NCBI	ASM222023v1	https://doi.org/10.1186/gb-2012-13-8-r74
Thallophyta	Botryococcus braunii	Phytozome	Bbraunii_502_v2.1	Botryococcus braunii Showa v2.1 DOE-JGI, http://phytozome.jgi.doe.gov/
Thallophyta	Chlamydomonas reinhardtii	Phytozome	Creinhardtii_281_v5	https://doi.org/10.1126/science.1143609
Thallophyta	Chlorella sorokiniana	NCBI	Chlorella_sorokiniana 2.0	https://doi.org/10.1111/tpj.13789
Thallophyta	Chlorella variabilis	NCBI	v 1.0	https://doi.org/10.1105/tpc.110.076406
Thallophyta	Chromochloris zofingiensis	Phytozome	Czofingiensis_461_v5.2.3.2	https://doi.org/10.1073/pnas.1619928114
Thallophyta	Coccomyxa subellipsoidea	NCBI	Coccomyxa subellipsoidae v2.0	https://doi.org/10.1186/gb-2012-13-5-r39
Thallophyta	Dunaliella salina	Phytozome	Dsalina_325_v1.0	https://doi.org/10.1016/j.algal.2020.101990
Thallophyta	Gonium pectorale	NCBI	ASM158458v1	https://doi.org/10.1038/ncomms11370
Thallophyta	Marchantia polymorpha	Phytozome	Mpolymorpha_320_v3.1	https://doi.org/10.1016/j.cell.2017.09.030
Thallophyta	Micratinium conductrix	NCBI	ASM224581v2	https://doi.org/10.1111/tpj.13789
Thallophyta	Micromonas commoda	NCBI	ASM9098v2	https://doi.org/10.1126/science.116722
Thallophyta	Micromonas pusilla	Phytozome	MpusillaRCC299_229_v3.0	https://doi.org/10.1126/science.1167222
Thallophyta	Monoraphidium neglectum	NCBI	mono_v1	https://doi.org/10.1186/1471-2164-14-926
Thallophyta	Ostreococcus lucimarinus	Phytozome	Olucimarinus_231_v2.0	https://doi.org/10.1073/pnas.0611046104
Thallophyta	Ostreococcus tauri	NCBI	version 140606	https://doi.org/10.1186/1471-2164-15-1103
Thallophyta	Porphyra umbilicalis	Phytozome	Pumbilicalis_456_v1.5	https://doi.org/10.1073/pnas.1703088114
Thallophyta	Tetrabaena socialis	NCBI	TetSoc1	https://doi.org/10.1093/molbev/msx332
Thallophyta	Volvox carteri	Phytozome	Vcarteri_317_v2.1	https://doi.org/10.1126/science.1188800
Bryophyta	Ceratodon purpureus	Phytozome	CpurpureusGG1_539_v1.1	https://doi.org/10.1126/sciadv.abh2488
Bryophyta	Physcomitrella patens	Phytozome	Ppatens_318_v3.3	https://doi.org/10.1111/tpj.13801
Bryophyta	Sphagnum fallax	Phytozome	Sfallax_522_v1.1	https://doi.org/10.1038/s41477-022-01333-5
Bryophyta	Sphagnum magellanicum	Phytozome	Smagellanicum_521_v1.1	https://doi.org/10.1038/s41477-022-01333-5
Pteridophyta	Selaginella moellendorffii	Phytozome	Smoellendorffii_91_v1.0	https://doi.org/10.1126/science.1203810
Gymnosperms	Cryptomeria japonica	NCBI	Sugi_1.0	https://doi.org/10.1101/2023.02.24.529822
Gymnosperms	Ginkgo biloba	National Genomics Data Center	GWHBAVD00000000	https://doi.org/10.1038/s41477-021-00933-x
Gymnosperms	Picea abies	NCBI	Pabies01	https://doi.org/10.1038/nature12211
Gymnosperms	Picea glauca	Gymno Plaza 1.0	pgl	https://doi.org/10.1104/pp.111.179663
Gymnosperms	Picea sitchensis	Gymno Plaza 1.1	psi	https://bfw.ac.at/rz/bfwcms2.web?dok=9031
Gymnosperms	Pinus pinaster	Gymno Plaza 1.2	ppi	https://bfw.ac.at/rz/bfwcms2.web?dok=9031
Gymnosperms	Pinus sylvestris	Gymno Plaza 1.3	psy	https://bfw.ac.at/rz/bfwcms2.web?dok=9031
Gymnosperms	Pinus taeda	Gymno Plaza 1.4	pta	https://doi.org/10.1186/gb-2014-15-3-r59
Gymnosperms	Pseudotsuga menziesii	Gymno Plaza 1.5	pme	https://bfw.ac.at/rz/bfwcms2.web?dok=9031
Gymnosperms	Taxus chinensis	NCBI	Ta-2021	https://doi.org/10.1038/s41477-021-00963-5
Gymnosperms	Thuja plicata	Phytozome	Tplicata_572_v3.1	Thuja plicata v3.1 DOE-JGI http://phytozome-next.jgi.doe.gov/Thuja plicata v3.1
Angiosperms	Acorus americanus	Phytozome	Aamericanus_586_v1.1	Acorus americanus v1.1, DOE-JGI, https://phytozome-next.jgi.doe.gov/info/Aamericanus_v1_1
Angiosperms	Actinidia chinensis	NCBI	Red5_PS1_1.69.0	https://doi.org/10.1186/s12864-018-4656-3
Angiosperms	Aegilops tauschii	NCBI	Aet v5.0	https://doi.org/10.1093/g3journal/jkab325
Angiosperms	Alyssum linifolium	Phytozome	Alinifolium_472_v1.1	Brassicales Map Alignment Project, DOE-JGI, http://bmap.jgi.doe.gov/
Angiosperms	Amaranthus hypochondriacus	Phytozome	Ahypochondriacus_459_v2.1	https://doi.org/10.1186/s12915-017-0412-4
Angiosperms	Amborella trichopoda	Phytozome	Atrichopoda_291_v1.0	https://doi.org/10.1126/science.1241089
Angiosperms	Anacardium occidentale	Phytozome	Aoccidentale_449_v0.9	https://phytozome-next.jgi.doe.gov/info/Aoccidentale_v0_9
Angiosperms	Ananas comosus	Phytozome	Acomosus_321_v3	https://doi.org/10.1038/ng.3435
Angiosperms	Antirrhinum majus	Genome Sequence Archive	Antirrhinum majus	https://doi.org/10.1038/s41477-018-0349-9
Angiosperms	Apostasia shenzhenica	NCBI	ASM278626v1	https://doi.org/10.1038/nature23897
Angiosperms	Aquilegia coerulea	Phytozome	Acoerulea_322_v3.1	https://doi.org/10.7554/elife.36426
Angiosperms	Arabidopsis halleri	Phytozome	Ahalleri_264_v1.1	Arabidopsis halleri v1.1, DOE-JGI, http://phytozome.jgi.doe.gov/
Angiosperms	Arabidopsis lyrata	Phytozome	Alyrata_384_v2.1	https://doi.org/10.1038/ng.807
Angiosperms	Arabidopsis thaliana	TAIR10	TAIR10	https://www.arabidopsis.org/
Angiosperms	Arachis duranensis	NCBI	aradu.V14167.gnm2.J7QH	https://doi.org/10.1093/sysbio/syaa013
Angiosperms	Arachis hypogaea	Phytozome	Ahypogaea_530_v1.0	https://doi.org/10.1038/s41588-019-0405-z
Angiosperms	Arachis ipaensis	NCBI	Araip1.1	https://doi.org/10.1038/ng.3517
Angiosperms	Artemisia annua	NCBI	ASM311234v1	https://doi.org/10.1016/j.molp.2018.03.015
Angiosperms	Asparagus officinalis	Phytozome	Aofficinalis_498_V1.1	https://doi.org/10.1038/s41467-017-01064-8
Angiosperms	Beta vulgaris	RefBeet 1.5	RefBeet 1.5	https://doi.org/10.1186/s13059-015-0729-7
Angiosperms	Betula platyphylla	Phytozome	Bplatyphylla_679_v1.1	https://doi.org/10.1038/s41438-021-00481-7
Angiosperms	Boechera stricta	NCBI	NTU_Bstr_SAD12_2.2	https://doi.org/10.1038/s41559-021-01486-0
Angiosperms	Brachypodium distachyon	Phytozome	Bdistachyon_556_v3.2	https://doi.org/10.1038/nature08747
Angiosperms	Brachypodium hybridum	Phytozome	Bhybridum_463_v1.1	https://doi.org/10.1038/s41467-020-17302-5
Angiosperms	Brachypodium stacei	Phytozome	Bstacei_316_v1.1	https://doi.org/10.1038/s41467-020-17302-5
Angiosperms	Brachypodium sylvaticum	Phytozome	Bsylvaticum_490_v1.1	Brachypodium sylvaticum v1.1 DOE-JGI, http://phytozome.jgi.doe.gov/
Angiosperms	Brassica napus	NCBI	Da-Ae	https://doi.org/10.1093/g3journal/jkad026
Angiosperms	Brassica rapa	Phytozome	BrapaFPsc_277_v1.3	https://phytozome-next.jgi.doe.gov/info/BrapaFPsc_v1_3
Angiosperms	Cajanus cajan	NCBI	C.cajan_V1.1	https://doi.org/10.1038/nbt.2022
Angiosperms	Cakile maritima	Phytozome	Cmaritima_481_v1.1	Brassicales Map Alignment Project, DOE-JGI, http://bmap.jgi.doe.gov/
Angiosperms	Calamus simplicifolius	NCBI	Calamus_simplicifolius	https://doi.org/10.1093/gigascience/giy097
Angiosperms	Camelina sativa	NCBI	Cs	https://doi.org/10.1038/ncomms4706
Angiosperms	Capsella grandiflora	Phytozome	Cgrandiflora_266_v1.1	https://doi.org/10.1038/ng.2669
Angiosperms	Capsella rubella	Phytozome	Crubella_474_v1.1	https://doi.org/10.1038/ng.2669
Angiosperms	Capsicum annuum	NCBI	UCD10Xv1.1	10.1038/s41438-017-0011-0
Angiosperms	Capsicum baccatum	NCBI	ASM227188v2	10.1186/s13059-017-1341-9
Angiosperms	Capsicum chinense	NCBI	ASM227189v2	10.1186/s13059-017-1341-9
Angiosperms	Carica papaya	Phytozome	Cpapaya_113_ASGPBv0.4	https://doi.org/10.1038/nature06856
Angiosperms	Carya illinoinensis	Phytozome	Cillinoinensislakota_561_v1.1	https://doi.org/10.1038/s41467-021-24328-w
Angiosperms	Caulanthus amplexicaulis	Phytozome	Camplexicaulis_470_v1.1	Brassicales Map Alignment Project, DOE-JGI, http://bmap.jgi.doe.gov/
Angiosperms	Cenchrus americanus	NCBI	ASM217483v2	https://doi.org/10.1038/nbt.3943
Angiosperms	Chenopodium quinoa	Phytozome	Cquinoa_392_v1.0	https://doi.org/10.1038/nature21370
Angiosperms	Cicer arietinum	Phytozome	Carietinum_492_v1.0	https://doi.org/10.1038/nbt.2491
Angiosperms	Cinnamomum kanehirae	Phytozome	Ckanehirae_531_v3	https://doi.org/10.1038/s41477-018-0337-0
Angiosperms	Citrus clementina	Phytozome	Cclementina_182_v1.0	https://doi.org/10.1038/nbt.2906
Angiosperms	Citrus sinensis	Phytozome	Csinensis_154	https://doi.org/10.1038/nbt.2906
Angiosperms	Citrus trifoliata	Phytozome	Ptrifoliata_565_v1.3.1	https://doi.org/10.1111/tpj.14993
Angiosperms	Cleome violacea	Phytozome	Cviolacea_484_v1.1	Brassicales Map Alignment Project, DOE-JGI, http://bmap.jgi.doe.gov/
Angiosperms	Colocasia esculenta	NCBI	Taro_JAAS_v1.0	https://doi.org/10.1111/1755-0998.13239
Angiosperms	Corchorus capsularis	NCBI	CCACVL1_1.0	https://doi.org/10.1038/nplants.2016.223
Angiosperms	Corchorus olitorius	NCBI	COLO4_1.0	https://doi.org/10.1038/nplants.2016.223
Angiosperms	Crambe hispanica	Phytozome	Chispanica_488_v1.1	Brassicales Map Alignment Project, DOE-JGI, http://bmap.jgi.doe.gov/
Angiosperms	Cucumis melo	NCBI	ASM31304v1	https://doi.org/10.1073/pnas.1205415109
Angiosperms	Cucumis sativus	Phytozome	Csativus_122	https://doi.org/10.1093/gigascience/giz072
Angiosperms	Cucurbita maxima	NCBI	Cmax_1.0	https://doi.org/10.1016/j.molp.2017.09.003
Angiosperms	Cucurbita pepo	NCBI	Cucurbita pepo	https://doi.org/10.1038/s41438-019-0176-9
Angiosperms	Daucus carota	Phytozome	Dcarota_388_v2.0	https://doi.org/10.1038/ng.3565
Angiosperms	Descurainia sophioides	Phytozome	Dsophioides_482_v1.1	Brassicales Map Alignment Project, DOE-JGI, http://bmap.jgi.doe.gov/
Angiosperms	Dianthus caryophyllus	Carnation DB	DCA_r1.0	0.1093/dnares/dst053
Angiosperms	Dichanthelium oligosanthes	NCBI	ASM163321v2	https://doi.org/10.1186/s13059-016-1080-3
Angiosperms	Dioscorea alata	Phytozome	Dalata_550_v2.1	https://doi.org/10.1038/s41467-022-29114-w
Angiosperms	Dioscorea rotundata	Ensembl plants	TDr96_F1_v2_PseudoChromosome	https://doi.org/10.1186/s12915-017-0419-x
Angiosperms	Diptychocarpus strictus	Phytozome	Dstrictus_489_v1.1	Brassicales Map Alignment Project, DOE-JGI, http://bmap.jgi.doe.gov/
Angiosperms	Dorcoceras hygrometricum	NCBI	Boea_hygrometrica.v1	https://doi.org/10.1073/pnas.1505811112
Angiosperms	Durio zibethinus	NCBI	Duzib1.0	https://doi.org/10.1038/ng.3972
Angiosperms	Elaeis guineensis	NCBI	EG5	https://doi.org/10.1038/nature12309
Angiosperms	Eleusine coracana	Phytozome	Ecoracana_560_v1.1	https://doi.org/10.1038/s41467-023-38915-6
Angiosperms	Eruca vesicaria	Phytozome	Evesicaria_487_v1.1	Brassicales Map Alignment Project DOE-JGI http://bmap.jgi.doe.gov/
Angiosperms	Erythranthe guttata	Phytozome	MguttatusTOL_551_v5.0	https://doi.org/10.1073/pnas.1319032110
Angiosperms	Eucalyptus grandis	Phytozome	Egrandis_297_v2.0	https://doi.org/10.1038/nature13308
Angiosperms	Euclidium syriacum	Phytozome	Esyriacum_483_v1.1	Brassicales Map Alignment Project, DOE-JGI, http://bmap.jgi.doe.gov/
Angiosperms	Eutrema salsugineum	Phytozome	Esalsugineum_173_v1.0	https://doi.org/10.3389/fpls.2013.00046
Angiosperms	Fagus sylvatica	Phytozome	Fagus_sylvatica_v1.3	https://doi.org/10.1093%2Fgigascience%2Fgiy063
Angiosperms	Fragaria ananassa	Phytozome	Fxananassa_675_v1.0.a1	https://doi.org/10.1038/s41588-019-0356-4
Angiosperms	Fragaria vesca	Phytozome	Fvesca_677_v4.0.a2	https://doi.org/10.1093/dnares/dsx038
Angiosperms	Genlisea aurea	NCBI	GenAur_1.0	https://doi.org/10.1186/1471-2164-14-476
Angiosperms	Glycine max	Phytozome	Gmax_189	https://doi.org/10.1111/tpj.14500
Angiosperms	Glycine soja	Phytozome	Gsoja_509_v1.1	https://doi.org/10.1111/tpj.14500
Angiosperms	Gossypium arboreum	NCBI	ASM2569848v2	https://doi.org/10.1038/s41588-022-01237-2
Angiosperms	Gossypium barbadense	Phytozome	Gbarbadense_526_v1.1	https://doi.org/10.1038/s41588-020-0614-5
Angiosperms	Gossypium darwinii	Phytozome	Gdarwinii_529_v1.1	https://doi.org/10.1038/s41588-020-0614-5
Angiosperms	Gossypium hirsutum	Phytozome	Ghirsutum_527_v2.1	https://doi.org/10.1038/s41588-020-0614-5
Angiosperms	Gossypium mustelinum	Phytozome	Gmustelinum_524_v1.1	https://doi.org/10.1038/s41588-020-0614-5
Angiosperms	Gossypium raimondii	Phytozome	Graimondii_221	https://doi.org/10.1038/nature11798
Angiosperms	Gossypium tomentosum	Phytozome	Gtomentosum_525_v1.1	https://doi.org/10.1038/s41588-020-0614-5
Angiosperms	Handroanthus impetiginosus	NCBI	Himp0.1	https://doi.org/10.1093/gigascience/gix125
Angiosperms	Helianthus annuus	Phytozome	Hannuus_494_r1.2	https://doi.org/10.1038/nature22380
Angiosperms	Herrania umbratica	NCBI	ASM216827v2	https://www.ncbi.nlm.nih.gov/datasets/genome/GCF_002168275.1/
Angiosperms	Hevea brasiliensis	NCBI	ASM3005281v1	https://doi.org/10.1111/pbi.14018
Angiosperms	Hordeum vulgare	Phytozome	Hvulgare_462_r1	https://doi.org/10.1038/sdata.2017.44
Angiosperms	Iberis amara	Phytozome	Iamara_485_v1.1	Brassicales Map Alignment Project, DOE-JGI, http://bmap.jgi.doe.gov/
Angiosperms	Ipomoea nil	NCBI	Asagao_1.1	10.1038/ncomms13295
Angiosperms	Isatis tinctoria	Phytozome	Itinctoria_475_v1.1	Brassicales Map Alignment Project DOE-JGI http://bmap.jgi.doe.gov/
Angiosperms	Jatropha curcas	NCBI	RJC1_Hi-C	https://doi.org/10.1007/s13205-020-2082-0
Angiosperms	Joinvillea ascendens	Phytozome	Jascendens_587_v1.1	Joinvillea ascendens v1.1, DOE-JGI, http://phytozome-next.jgi.doe.gov/
Angiosperms	Juglans regia	NCBI	Walnut 2.0	https://10.3109/19401736.2015.1127367
Angiosperms	Kalanchoe fedtschenkoi	Phytozome	Kfedtschenkoi_382_v1.1	https://doi.org/10.1038/s41467-017-01491-7
Angiosperms	Kalanchoe laxiflora	Phytozome	Klaxiflora_309_v1.1	Kalanchoe laxiflora v1.1, DOE-JGI, http://phytozome.jgi.doe.gov/
Angiosperms	Lactuca sativa	Phytozome	Lsativa_467_v5	https://doi.org/10.1038/ncomms14953
Angiosperms	Lepidium sativum	Phytozome	Lsativum_478_v1.1	Brassicales Map Alignment Project, DOE-JGI, http://bmap.jgi.doe.gov/
Angiosperms	Linum usitatissimum	Phytozome	Lusitatissimum_200	https://doi.org/10.1111/j.1365-313x.2012.05093.x
Angiosperms	Lolium perenne	http://185.45.23.197:5080/ryegrassgenome	ryegrassgenome	https://doi.org/10.1111/tpj.13037
Angiosperms	Lotus japonicus	Phytozome	Ljaponicus_571_Lj1.0v1	https://doi.org/10.3390/genes11050483
Angiosperms	Lunaria annua	Phytozome	Lannua_476_v1.1	Brassicales Map Alignment Project, DOE-JGI, http://bmap.jgi.doe.gov/
Angiosperms	Lupinus albus	Phytozome	Lalbus_567_v1	https://doi.org/10.1038/s41467-019-14197-9
Angiosperms	Lupinus angustifolius	NCBI	LupAngTanjil_v1.0	https://doi.org/10.1111/pbi.12615
Angiosperms	Macleaya cordata	NCBI	MC_HNAU_1.0	https://doi.org/10.1016/j.molp.2017.05.007
Angiosperms	Malcolmia maritima	Phytozome	Mmaritima_477_v1.1	Brassicales Map Alignment Project, DOE-JGI, http://bmap.jgi.doe.gov/
Angiosperms	Malus domestica	Phytozome	Mdomestica_491_v1.1	https://doi.org/10.1038/ng.3886
Angiosperms	Manihot esculenta	Phytozome	Mesculenta_671_v8.1	https://doi.org/10.1038/ncomms4311
Angiosperms	Medicago truncatula	Phytozome	Mtruncatula_285_Mt4.0v1	https://doi.org/10.1186/1471-2164-15-312
Angiosperms	Miscanthus sinensis	Phytozome	Msinensis_497_v7.1	https://doi.org/10.1038/s41467-020-18923-6
Angiosperms	Momordica charantia	NCBI	Mcharantia_2.0	https://doi.org/10.1073/pnas.1921016117
Angiosperms	Morus notabilis	NCBI	ASM41409v2	https://doi.org/10.1038/ncomms3445
Angiosperms	Musa acuminata	Phytozome	Musa_acuminata_v2	https://doi.org/10.1186/s12864-016-2579-4
Angiosperms	Myagrum perfoliatum	Phytozome	Mperfoliatum_471_v1.1	Brassicales Map Alignment Project, DOE-JGI, http://bmap.jgi.doe.gov/
Angiosperms	Nelumbo nucifera	NCBI	Chinese Lotus 1.1	https://doi.org/10.1186/gb-2013-14-5-r41
Angiosperms	Nicotiana attenuata	NCBI	NIATTr2	https://doi.org/10.1073/pnas.1700073114
Angiosperms	Nicotiana sylvestris	NCBI	Nsyl	https://doi.org/10.1186/gb-2013-14-6-r60
Angiosperms	Nicotiana tabacum	NCBI	Ntab-TN90	https://doi.org/10.1038/ncomms4833
Angiosperms	Nicotiana tomentosiformis	NCBI	Ntom_v01	https://doi.org/10.1186/gb-2013-14-6-r60
Angiosperms	Nymphaea colorata	Phytozome	Ncolorata_566_v1.2	https://doi.org/10.1038/s41586-019-1852-5
Angiosperms	Olea europaea	Phytozome	Oeuropaea_451_v1.0	https://doi.org/10.1038/s41586-019-1852-5
Angiosperms	Oropetium thomaeum	Phytozome	Oropetium thomaeum v1.0	https://onlinelibrary.wiley.com/doi/10.1002/pld3.96
Angiosperms	Oryza brachyantha	Gramene.org	Oryza_brachyantha.v1.4b	https://doi.org/10.1016/j.pbi.2013.02.014
Angiosperms	Oryza sativa	Phytozome	Osativa_323_v7.0	https://doi.org/10.1093/nar/gkl976
Angiosperms	Panicum hallii	Phytozome	Phallii_590_v3.2	https://doi.org/10.1038/s41467-018-07669-x
Angiosperms	Panicum virgatum	Phytozome	Pvirgatum_450_v4.1	https://doi.org/10.1038/s41586-020-03127-1
Angiosperms	Paspalum vaginatum	Phytozome	Pvaginatum_672_v3.1	https://doi.org/10.1038/s41467-022-35507-8
Angiosperms	Phalaenopsis equestris	NCBI	ASM126359v1	https://doi.org/10.1038/ng.3149
Angiosperms	Phaseolus acutifolius	Phytozome	Pacutifolius_580_v1.0	https://doi.org/10.1038/s41467-021-22858-x
Angiosperms	Phaseolus vulgaris	Phytozome	Pvulgaris_442_v2.1	Phaseolus vulgaris v2.1, DOE-JGI and USDA-NIFA, http://phytozome.jgi.doe.gov/
Angiosperms	Phoenix dactylifera	NCBI	palm_55x_up_171113_PBpolish2nd_filt_p	10.1038/s41467-019-12604-9
Angiosperms	Phyllostachys edulis	NCBI	ASM1103853v1	https://doi.org/10.1093/gigascience/giy115
Angiosperms	Pistacia vera	Ensembl plants	PisVer_v2	https://doi.org/10.1186/s13059-019-1686-3
Angiosperms	Populus deltoides	Phytozome	PdeltoidesWV94_445_v2.1	http://www.jgi.doe.gov/
Angiosperms	Populus euphratica	NCBI	PopEup_1.0	https://doi.org/10.3109/19401736.2014.913159
Angiosperms	Populus trichocarpa	Phytozome	Ptrichocarpa_533_v4.1	https://doi.org/10.1126/science.1128691
Angiosperms	Prunus avium	NCBI	PAV_r1.0	https://doi.org/10.1093/dnares/dsx020
Angiosperms	Prunus mume	NCBI	P.mume_V1.0	https://doi.org/10.1038/ncomms2290
Angiosperms	Prunus persica	Phytozome	Ppersica_298_v2.1	https://doi.org/10.1038/ng.2586
Angiosperms	Punica granatum	NCBI	ASM765513v2	https://doi.org/10.1111/pbi.13260
Angiosperms	Pyrus x bretschneideri	NCBI	Pyrus_bretschneideri_v1	https://doi.org/10.1186/s12864-018-5224-6
Angiosperms	Quercus suber	NCBI	CorkOak1.0	https://doi.org/10.1038/sdata.2018.69
Angiosperms	Raphanus sativus	NCBI	ASM80110v3	https://doi.org/10.1007/s00122-022-04066-3
Angiosperms	Ricinus communis	Phytozome	Rcommunis_119	https://doi.org/10.1038/nbt.1674
Angiosperms	Rorippa islandica	Phytozome	Rislandica_473_v1.1	Brassicales Map Alignment Project, DOE-JGI, http://bmap.jgi.doe.gov/
Angiosperms	Rosa chinensis	NCBI	RchiOBHm-V2	https://doi.org/10.1038/s41588-018-0110-3
Angiosperms	Saccharum spontaneum	http://www.life.illinois.edu/ming/downloads/Spontaneum_genome/	Sspon.v20190103	https://doi.org/10.1038/s41588-018-0237-2
Angiosperms	Salix purpurea	Phytozome	Spurpurea_519_v5.1	https://doi.org/10.1186/s13059-020-1952-4
Angiosperms	Sesamum indicum	NCBI	ASM2616843v1	https://doi.org/10.1093/dnares/dsac041
Angiosperms	Setaria italica	Phytozome	Sitalica_312_v2.2	https://doi.org/10.1038/nbt.2196
Angiosperms	Setaria viridis	Phytozome	Sviridis_500_v2.1	https://doi.org/10.1038/s41587-020-0681-2
Angiosperms	Sinapis alba	Phytozome	Salba_584_v3.1	Brassicales Map Alignment Project DOE-JGI http://bmap.jgi.doe.gov/
Angiosperms	Solanum lycopersicum	Phytozome	Slycopersicum_514_ITAG3.2	https://doi.org/10.1038/nature11119
Angiosperms	Solanum pennellii	NCBI	SPENNV200	10.1038/ng.3046
Angiosperms	Solanum tuberosum	Phytozome	Stuberosum_686_v6.1	https://doi.org/10.1093/gigascience/giaa100
Angiosperms	Sorghum bicolor	Phytozome	Sbicolor_313_v3.1	https://doi.org/10.1111/tpj.13781
Angiosperms	Spinacia oleracea	NCBI	BTI_SOV_V1	https://doi.org/10.1038/s41467-021-27432-z
Angiosperms	Spirodela polyrhiza	Phytozome	Spolyrhiza_290_v2	https://doi.org/10.1038/ncomms4311
Angiosperms	Stanleya pinnata	Phytozome	Spinnata_486_v1.1	Brassicales Map Alignment Project, DOE-JGI, http://bmap.jgi.doe.gov/
Angiosperms	Tarenaya hassleriana	NCBI	ASM46358v1	https://doi.org/10.1105/tpc.113.113480
Angiosperms	Theobroma cacao	Phytozome	Tcacao_523_v2.1	https://doi.org/10.1186/gb-2013-14-6-r53
Angiosperms	Thinopyrum intermedium	Phytozome	Tintermedium_503_v2.1	Thinopyrum intermedium v2.1 DOE-JGI, http://phytozome.jgi.doe.gov/
Angiosperms	Thlaspi arvense	Phytozome	Tarvense_479_v1.1	Brassicales Map Alignment Project, DOE-JGI, http://bmap.jgi.doe.gov/
Angiosperms	Trifolium pratense	Phytozome	Tpratense_385_v2	https://doi.org/10.1038/srep17394
Angiosperms	Triticum aestivum	Phytozome	Taestivum_296_v2.2	https://doi.org/10.1126/science.1251788
Angiosperms	Vigna angularis	NCBI	ASM1680809v1	https://www.ncbi.nlm.nih.gov/datasets/genome/GCF_016808095.1/
Angiosperms	Vigna radiata	NCBI	Vradiata_ver6	https://doi.org/10.1038/ncomms6443
Angiosperms	Vigna unguiculata	Phytozome	Vunguiculata_540_v1.2	https://doi.org/10.1002/tpg2.20319
Angiosperms	Vitis vinifera	Phytozome	Vvinifera_457_v2.1	https://doi.org/10.1038/nature06148
Angiosperms	Zea mays	Phytozome	Zmays_493_RefGen_V4	https://doi.org/10.1038/nature22971
Angiosperms	Ziziphus jujuba	NCBI	ASM2079620v1	https://doi.org/10.3389/fpls.2021.773090
Angiosperms	Zoysia japonica	Zoysia Genome Database	ZJN_r1.1	https://doi.org/10.1093/dnares/dsw006
Angiosperms	Zostera marina	Phytozome	Zmarina_668_v3.1	https://doi.org/10.12688/f1000research.38156.1
